# Supplementary material for: Brazilian airway surgery survey indicates low overall numbers and need for improved teaching skills
Source: Interdiscip Cardiovasc Thorac Surg. 2023 Nov 9;38(2):ivad177. doi: 10.1093/icvts/ivad177 (PMC10858343; doi:10.1093/icvts/ivad177)
Supplement: ivad177_Supplementary_Data [file ivad177_supplementary_data.zip]

Archive with 1 entries (1 files):
- Questionario VA SBCT_english version.pdf
